# Supplementary material for: Monoclonal antibody applications in travel medicine
Source: Trop Dis Travel Med Vaccines. 2024 Jan 15;10:2. doi: 10.1186/s40794-023-00212-x (PMC10789029; doi:10.1186/s40794-023-00212-x)
Supplement: Supplementary file 1 — Additional file 1: Supplementary file. Contains the PMID/NCT identifiers of all the article which have been found during the search on PubMed and Clinicaltrial.gov respectively in an excelsheet. [file 40794_2023_212_MOESM1_ESM.xlsx]

## Sheet: Blad1
Disease		PMID	NCT	mAb name	Year	Titel		search		2013-10-01	2023-10-01
Diarrheal disease
acute
non-typhoid Salmonella		33711056			2021	An antibody targeting type III secretion system induces broad protection against Salmonella and Shigella infections
Shigella spp		32203503			2020	Inhibition of invasive salmonella by orally administered IgA and IgG monoclonal antibodies
Yersinia enterocolitica		32081907			2020	Salmonella Typhimurium biofilm disruption by a human antibody that binds a pan-amyloid epitope on curli
Campylobacter spp		26998925			2016	Functional Activity of Antibodies Directed towards Flagellin Proteins of Non-Typhoidal Salmonella
Vibrio cholerae		32582158			2020	Prophylactic Activity of Orally Administered FliD-Reactive Monoclonal SIgA Against Campylobacter Infection
Enterotoxigenic E. coli		27921342			2016	Cross-protection against Vibrio cholerae infection by monoclonal antibodies against Vibrio vulnificus RtxA1/MARTXVv
Entamoeba histolytica		27773473			2016	A monoclonal antibody that targets the conserved core/lipid A region of lipopolysaccharide affects motility and reduces intestinal colonization of both classical and El Tor Vibrio cholerae biotypes
		25794873			2015	Analysis and application of a neutralizing linear epitope on liable toxin B of enterotoxin Escherichia coli
		37040833			2023	Formulation Studies to Develop Low-Cost, Orally-Delivered Secretory IgA Monoclonal Antibodies for Passive Immunization Against Enterotoxigenic Escherichia coli
		33439092			2021	Investigation of a monoclonal antibody against enterotoxigenic Escherichia coli, expressed as secretory IgA1 and IgA2 in plants
		29866909			2018	Identification and Characterization of Human Monoclonal Antibodies for Immunoprophylaxis against Enterotoxigenic Escherichia coli Infection
chronic
giardia lamblia						no studies
cryptosporidium		37725059			2023	Identification of the glycopeptide epitope recognized by a protective Cryptosporidium monoclonal antibody
cyclospora						no studies
Viral disease
Dengue		33414219			2021	A broadly protective antibody that targets the flavivirus NS1 protein
		34155267			2021	An affinity-matured human monoclonal antibody targeting fusion loop epitope of dengue virus with in vivo therapeutic potency
		28422757			2017	Cross-reactive dengue human monoclonal antibody prevents severe pathologies and death from Zika virus infections
		29928270			2018	Potent Neutralization Ability of a Human Monoclonal Antibody Against Serotype 1 Dengue Virus
		28904127			2017	Therapeutic Effects of Monoclonal Antibody against Dengue Virus NS1 in a STAT1 Knockout Mouse Model of Dengue Infection
		29425203			2018	Neutralization of antibody-enhanced dengue infection by VIS513, a pan serotype reactive monoclonal antibody targeting domain III of the dengue E protein
		33721729			2021	A human bispecific neutralization antibody against four serotypes of dengue virus
		23545366			2013	Dengue virus neutralization and antibody-dependent enhancement activities of human monoclonal antibodies derived from dengue patients at acute phase of secondary infection
		26905804			2016	A bispecific antibody effectively neutralizes all four serotypes of dengue virus by simultaneous blocking virus attachment and fusion
		27645784			2016	Antibody Prophylaxis Against Dengue Virus 2 Infection in Non-Human Primates
		26220099			2015	Protection against dengue disease by synthetic nucleic acid antibody prophylaxis/immunotherapy
		35486576			2022	Therapeutic efficacy of humanized monoclonal antibodies targeting dengue virus nonstructural protein 1 in the mouse model
		28529000			2017	Preclinical evaluation of VIS513, a therapeutic antibody against dengue virus, in non-human primates
		36183498			2022	A human monoclonal antibody to neutralize all four serotypes of dengue virus derived from patients at the convalescent phase of infection
		23526830			2013	Human monoclonal antibodies derived from memory B cells following live attenuated dengue virus vaccination or natural infection exhibit similar characteristics
	Phase 1		NCT04273217	AV-1	2014	A Phase 1a, Double-Blind, Placebo-Controlled, Single Ascending Dose Study to Determine the Safety and Pharmacokinetics of AV-1 in Healthy Male and Female Adult Subjects
	Phase 1		NCT03883620	DenguShield	2016	This is a Phase 1, randomized, partially-blind (observer-blind), placebo controlled, single dose ascending study in healthy adults. For the Cohort 1 (Initial Safety Cohort), no placebo control will be used and hence, blinding is not applicable.
Zika virus		37112665			2023	Plant-Produced Anti-Zika Virus Monoclonal Antibody Glycovariant Exhibits Abrogated Antibody-Dependent Enhancement of Infection
		33077712 2020			2022	Antibodies targeting epitopes on the cell-surface form of NS1 protect against Zika virus infection during pregnancy
		30385750			2018	Human antibodies targeting Zika virus NS1 provide protection against disease in a mouse model
		27974667			2016	Molecular determinants of human neutralizing antibodies isolated from a patient infected with Zika virus
		29746833			2018	Rational Engineering and Characterization of an mAb that Neutralizes Zika Virus by Targeting a Mutationally Constrained Quaternary Epitope
		33414219			2021	A broadly protective antibody that targets the flavivirus NS1 protein
		28422757			2017	Cross-reactive dengue human monoclonal antibody prevents severe pathologies and death from Zika virus infections
		30962164			2019	In Vivo Delivery of a DNA-Encoded Monoclonal Antibody Protects Non-human Primates against Zika Virus
		33535104			2021	Neutralization of Zika virus by E protein domain III-Specific human monoclonal antibody
		31799896			2020	Synthetic nucleic acid antibody prophylaxis confers rapid and durable protective immunity against Zika virus challenge
		30642974			2019	Structural basis of a potent human monoclonal antibody against Zika virus targeting a quaternary epitope
		32695842			2020	Intramuscular Delivery of Replicon RNA Encoding ZIKV-117 Human Monoclonal Antibody Protects against Zika Virus Infection
		29719255			2018	A Single Injection of Human Neutralizing Antibody Protects against Zika Virus Infection and Microcephaly in Developing Mouse Embryos
		28978754			2017	Neutralizing human monoclonal antibodies prevent Zika virus infection in macaques
		28938115			2017	A Human Bi-specific Antibody against Zika Virus with High Therapeutic Potential
		30403995			2018	A Combination of Two Human Monoclonal Antibodies Prevents Zika Virus Escape Mutations in Non-human Primates
		27819683			2016	Neutralizing human antibodies prevent Zika virus replication and fetal disease in mice
	Phase 1		NCT03831503	INO-A002	2019	This is a Phase 1, open label, single center, dose escalation study to evaluate the safety, tolerability and pharmacokinetic profile of dMAb-ZK190 following delivery of INO-A002 with Hylenex® recombinant delivered IM followed by EP in healthy adult Dengue naïve volunteers ages 18-60 years.
	Phase 1	completed	NCT03443830	Tyzivumab	2018	Phase 1 First in Human, Time Lagged, Parallel-Group, Single Ascending Dose Study of Tyzivumab in Healthy Adult Volunteers
	Phase 1	withdrawn	NCT03776695	Tyzivumab	2018	This is a Phase 1, first in human, time-lagged, parallel-group, single dose ascending (6 dose cohorts), Tyzivumab, ZIKV monoclonal antibody (mAb), study to be conducted in 24 flaviviral naïve healthy adult volunteers.
Chikungunya		31101672			2019	A lipid-encapsulated mRNA encoding a potently neutralizing human monoclonal antibody protects against chikungunya infection
		29769725			2018	Mxra8 is a receptor for multiple arthritogenic alphaviruses
		24829346			2014	Chikungunya viruses that escape monoclonal antibody therapy are clinically attenuated, stable, and not purified in mosquitoes
		23637602			2013	Development of a highly protective combination monoclonal antibody therapy against Chikungunya virus
		31697791			2019	Human monoclonal antibodies against chikungunya virus target multiple distinct epitopes in the E1 and E2 glycoproteins
		24069479			2013	A neutralizing monoclonal antibody targeting the acid-sensitive region in chikungunya virus E2 protects from disease
		34507983			2021	Near-germline human monoclonal antibodies neutralize and protect against multiple arthritogenic alphaviruses
		28628616			2017	Therapeutic administration of a recombinant human monoclonal antibody reduces the severity of chikungunya virus disease in rhesus macaques
		34416147			2021	Therapeutic alphavirus cross-reactive E1 human antibodies inhibit viral egress
		34416146			2021	Pan-protective anti-alphavirus human antibodies target a conserved E1 protein epitope
		26159721			2015	Isolation and Characterization of Broad and Ultrapotent Human Monoclonal Antibodies with Therapeutic Activity against Chikungunya Virus
		35339583			2022	Therapeutic and prophylactic treatment with a virus-specific antibody is highly effective in rodent models of Chikungunya infection and disease
		31578287			2019	Clearance of Chikungunya Virus Infection in Lymphoid Tissues Is Promoted by Treatment with an Agonistic Anti-CD137 Antibody
		23125446			2013	Use of human monoclonal antibodies to treat Chikungunya virus infection
		32783883			2020	Human mAbs Broadly Protect against Arthritogenic Alphaviruses by Recognizing Conserved Elements of the Mxra8 Receptor-Binding Site
		26553503			2015	Broadly Neutralizing Alphavirus Antibodies Bind an Epitope on E2 and Inhibit Entry and Egress
		24239837			2013	Neutralizing monoclonal antibodies to the E2 protein of chikungunya virus protects against disease in a mouse model
		26305993			2015	A potent neutralizing IgM mAb targeting the N218 epitope on E2 protein protects against Chikungunya virus pathogenesis
		36831223			2023	Chikungunya Virus and Its Envelope Protein E2 Induce Hyperalgesia in Mice: Inhibition by Anti-E2 Monoclonal Antibodies and by Targeting TRPV1
		37147383			2023	Effects of rIL2/anti-IL2 antibody complex on chikungunya virus-induced chronic arthritis in a mouse model
		34935436			2022	Emerging Chikungunya Virus Variants at the E1-E1 Interglycoprotein Spike Interface Impact Virus Attachment and Inflammation
		37196061			2023	A chikungunya virus-like particle vaccine induces broadly neutralizing and protective antibodies against alphaviruses in humans
		28148840		CTLA4-Ig	2017	Therapy with CTLA4-Ig and an antiviral monoclonal antibody controls chikungunya virus arthritis
	phase-1	34887572	NCT03829384	mRNA-1944	2021	A phase 1 trial of lipid-encapsulated mRNA encoding a monoclonal antibody with neutralizing activity against Chikungunya virus
	Phase-1		NCT04441905	SAR440894	2020	A Phase 1, Randomized, Double-Blind, Single Center, Single Dose Escalation Study to Evaluate the Safety, Pharmacokinetics, and Immunogenicity of SAR440894 vs Placebo in Healthy Adults; SAR440894 monoclonal antibody (IgG1) directed against the E2 envelope protein of chikungunya virus
Japanese encephalitis		29487230			2018	Mouse and Human Monoclonal Antibodies Protect against Infection by Multiple Genotypes of Japanese Encephalitis Virus
		29379207			2018	Structural basis for neutralization of Japanese encephalitis virus by two potent therapeutic antibodies
	Phase 2	25886645	NCT01856205	Immunorel	2015	Safety and Efficacy Study of Intravenous Immunoglobulin to Treat Japanese Encephalitis; phase 2 study, NO monoclonal antobdy but IVIG
West Nile Virus		33414219			2021	A broadly protective antibody that targets the flavivirus NS1 protein
		34634945			2021	Human Monoclonal Antibodies against NS1 Protein Protect against Lethal West Nile Virus Infection
		30455471			2019	A protective human monoclonal antibody targeting the West Nile virus E protein preferentially recognizes mature virions
		29665373			2018	Human monoclonal antibodies against West Nile virus from Japanese encephalitis-vaccinated volunteers
	phase-1	20350945	NCT00515385	MGAWN1	2010	Safety and pharmacokinetics of single intravenous dose of MGAWN1, a novel monoclonal antibody to West Nile virus
	Phase-2	terminated	NCT00927953	MGAWN1	2009	Treatment of West Nile Virus With MGAWN1 (PARADIGM); Phase 2, Stratified, Randomized, Double-Blind, Placebo-Controlled Study to Evaluate Safety and Efficacy of MGAWN1 in Subjects With Laboratory-documented West Nile Fever or Suspected Central Nervous System Infection Due to West Nile Virus
	phase-2	terminated	NCT01206504	MGAWN1	2010	Expanded Access to MGAWN1 in Subjects With Suspected West Nile Neuroinvasive Disease; Suspected West Nile Virus Infection; or Substantial Accidental Exposure
TBE		32409136			2020	Characterization of neutralizing monoclonal antibody against tick-borne encephalitis virus in vivo
		24837772			2014	A protective chimeric antibody to tick-borne encephalitis virus
		33831141			2021	Broad and potent neutralizing human antibodies to tick-borne flaviviruses protect mice from disease
	review	36574904			2022	New directions in the experimental therapy of tick-borne encephalitis
Rift Valley Fever		33782133			2021	Potent neutralization of Rift Valley fever virus by human monoclonal antibodies through fusion inhibition
		32160203			2020	Two monoclonal antibodies against glycoprotein Gn protect mice from Rift Valley Fever challenge by cooperative effects
		30936489			2019	Neutralization mechanism of human monoclonal antibodies against Rift Valley fever virus
		30590046			2018	A Protective Monoclonal Antibody Targets a Site of Vulnerability on the Surface of Rift Valley Fever Virus
Yellow Fever		30625326			2019	Double Lock of a Human Neutralizing and Protective Monoclonal Antibody Targeting the Yellow Fever Virus Envelope
		36989376			2023	Therapeutic neutralizing monoclonal antibody administration protects against lethal yellow fever virus infection
		35420472			2022	Isolation of a Potently Neutralizing and Protective Human Monoclonal Antibody Targeting Yellow Fever Virus
		36199277			2022	A neutralizing-protective supersite of human monoclonal antibodies for yellow fever virus
		24393669			2014	Humanized monoclonal antibody 2C9-cIgG has enhanced efficacy for yellow fever prophylaxis and therapy in an immunocompetent animal model
	Phase-1	32726531	NCT03776786	TY014	2020	Phase 1 Trial of a Therapeutic Anti-Yellow Fever Virus Human Antibody
Ebola Virus Disease		26468533			2015	Pan-ebolavirus and Pan-filovirus Mouse Monoclonal Antibodies: Protection against Ebola and Sudan Viruses
		31104840			2019	Longitudinal Analysis of the Human B Cell Response to Ebola Virus Infection
		27160900			2016	Antibody Treatment of Ebola and Sudan Virus Infection via a Uniquely Exposed Epitope within the Glycoprotein Receptor-Binding Site
		31593751			2019	Development and characterization of two GP-specific monoclonal antibodies, which synergistically protect non-human primates against Ebola lethal infection
		34715022			2021	Pan-ebolavirus protective therapy by two multifunctional human antibodies
		26861827			2016	Discovery of an antibody for pan-ebolavirus therapy
		32015126			2020	Development of an antibody cocktail for treatment of Sudan virus infection
		32213108			2020	Potent neutralizing monoclonal antibodies against Ebola virus isolated from vaccinated donors
		35413016			2022	Combination therapy with remdesivir and monoclonal antibodies protects nonhuman primates against advanced Sudan virus disease
		32023489			2020	Analysis of a Therapeutic Antibody Cocktail Reveals Determinants for Cooperative and Broad Ebolavirus Neutralization
		28402862			2017	Cooperativity Enables Non-neutralizing Antibodies to Neutralize Ebolavirus
		30943399			2019	Therapeutic Monoclonal Antibodies for Ebola Virus Infection Derived from Vaccinated Humans
		27181584			2016	Potent neutralizing monoclonal antibodies against Ebola virus infection
		23966302			2013	Therapeutic intervention of Ebola virus infection in rhesus macaques with the MB-003 monoclonal antibody cocktail
		33852832			2021	A Fc engineering approach to define functional humoral correlates of immunity against Ebola virus
		24132638			2013	mAbs and Ad-vectored IFN-α therapy rescue Ebola-infected nonhuman primates when administered after the detection of viremia and symptoms
		30629918			2019	A Two-Antibody Pan-Ebolavirus Cocktail Confers Broad Therapeutic Protection in Ferrets and Nonhuman Primates
		30096313			2018	Systematic Analysis of Monoclonal Antibodies against Ebola Virus GP Defines Features that Contribute to Protection
		30541860			2019	Equine-Origin Immunoglobulin Fragments Protect Nonhuman Primates from Ebola Virus Disease
		33711011			2021	IgY antibodies against Ebola virus possess post-exposure protection in a murine pseudovirus challenge model and excellent thermostability
		26917592			2016	Structural and molecular basis for Ebola virus neutralization by protective human antibodies
		26912366			2016	Isolation of potent neutralizing antibodies from a survivor of the 2014 Ebola virus outbreak
		26468532			2015	Macaque Monoclonal Antibodies Targeting Novel Conserved Epitopes within Filovirus Glycoprotein
		30029854			2018	Multifunctional Pan-ebolavirus Antibody Recognizes a Site of Broad Vulnerability on the Ebolavirus Glycoprotein
		28592526			2017	Novel Cross-Reactive Monoclonal Antibodies against Ebolavirus Glycoproteins Show Protection in a Murine Challenge Model
		29860496			2018	Development of Clinical-Stage Human Monoclonal Antibodies That Treat Advanced Ebola Virus Disease in Nonhuman Primates
		29500195			2018	Design and evaluation of bi- and trispecific antibodies targeting multiple filovirus glycoproteins
		26917593			2016	Protective monotherapy against lethal Ebola virus infection by a potently neutralizing antibody
		29982718			2018	Efficacy of Human Monoclonal Antibody Monotherapy Against Bundibugyo Virus Infection in Nonhuman Primates
		30629917			2019	Development of a Human Antibody Cocktail that Deploys Multiple Functions to Confer Pan-Ebolavirus Protection
		29861435			2018	Post-Exposure Protection in Mice against Sudan Virus by a Two Antibody Cocktail
		26806128			2016	Cross-Reactive and Potent Neutralizing Antibody Responses in Human Survivors of Natural Ebolavirus Infection
		25171469			2014	Reversion of advanced Ebola virus disease in nonhuman primates with ZMapp
		30631063			2019	Post-exposure immunotherapy for two ebolaviruses and Marburg virus in nonhuman primates
		29365142			2018	Intramuscular Adeno-Associated Virus-Mediated Expression of Monoclonal Antibodies Provides 100% Protection Against Ebola Virus Infection in Mice
		29179602			2018	Gene Transfer of ZMapp Antibodies Mediated by Recombinant Adeno-Associated Virus Protects Against Ebola Infections
		26962157			2016	Two-mAb cocktail protects macaques against the Makona variant of Ebola virus
		35303429			2022	Asymmetric and non-stoichiometric glycoprotein recognition by two distinct antibodies results in broad protection against ebolaviruses
		30428362			2018	In Vivo Delivery of Synthetic Human DNA-Encoded Monoclonal Antibodies Protect against Ebolavirus Infection in a Mouse Model
		27683818			2016	Adeno-Associated Virus Serotype 9-Expressed ZMapp in Mice Confers Protection Against Systemic and Airway-Acquired Ebola Virus Infection
		35584193			2022	Epitope-focused immunogen design based on the ebolavirus glycoprotein HR2-MPER region
		35413016			2022	Combination therapy with remdesivir and monoclonal antibodies protects nonhuman primates against advanced Sudan virus disease
		26912366			2016	Isolation of potent neutralizing antibodies from a survivor of the 2014 Ebola virus outbreak
		37029928			2023	Systematic analysis of human antibody response to ebolavirus glycoprotein shows high prevalence of neutralizing public clonotypes
		32719371			2020	Prior vaccination with rVSV-ZEBOV does not interfere with but improves efficacy of postexposure antibody treatment
		37288609			2023	A Pan-ebolavirus Monoclonal Antibody Cocktail Provides Protection against Ebola and Sudan Viruses
		36092367			2022	AAV-monoclonal antibody expression protects mice from Ebola virus without impeding the endogenous antibody response to heterologous challenge
	convalescent plasma	26261205			2016	The Use of Ebola Convalescent Plasma to Treat Ebola Virus Disease in Resource-Constrained Settings: A Perspective From the Field
	Phase-1	29929783		REGN3470-3471-3479	2018	Safety, pharmacokinetics, and immunogenicity of a co-formulated cocktail of three human monoclonal antibodies targeting Ebola virus glycoprotein in healthy adults: a randomised, first-in-human phase 1 study
	Phase-1	30686586	NCT03478891	VRC-EBOMAB092-00-AB (MAb114)	2019	Safety, tolerability, pharmacokinetics, and immunogenicity of the therapeutic monoclonal antibody mAb114 targeting Ebola virus glycoprotein (VRC 608): an open-label phase 1 study
	phase-1		NCT03428347	Ebola (03-AT-2017)	2018	An Open, Dose Escalation Safety and Pharmacokinetics Study of the Medicine for Ebola Fever Emergency Prevention Based on Monoclonal Recombinant Antibodies With a Single Application in 3 Groups of Healthy Volunteers
	phase-2		NCT05067166	Ansuvimab (mAb-114)	2021	Open-Label, Expanded Access Protocol of a Human Monoclonal Antibody, Ansuvimab (mAb114), Administered as an Investigational Therapeutic to Ebola-Infected Patients or as a High-Risk Ebola Post-Expo
	phase-2		NCT04822376	Ansuvimab (mAb-114)+ r-VSV-ZEBOV.	2021	Phase IIa Pilot Study Evaluating the Efficacy of a Monoclonal Antibody and Vaccine-based Post-exposure Prophylaxis Strategy in High-risk Contact Cases of Ebola Virus Disease Infection
	phase-2		NCT04717830	Gamezumab	2021	An Open Study of the Safety and Pharmacokinetics of a Drug for the Emergency Prevention of Ebola Virus Disease Based on Humanized Monoclonal Antibodies
	phase 2/3	34587535		mab114/REGN-EB3	2021	Post-exposure prophylaxis following high-risk contact with Ebola virus, using immunotherapies with monoclonal antibodies, in the eastern Democratic Republic of the Congo: an emergency use program
	phase 2/3	27732819		Zmapp (prevail II)	2016	A Randomized, Controlled Trial of ZMapp for Ebola Virus Infection
	phase 4	35320651		Ansuvimab/REGN-EB3	2022	Antibody Use during an Outbreak of Ebola Virus Disease in the Democratic Republic of Congo, 2020
	phase 3	31774950		ZMapp/ remdesivir/MAb114/REGN-EB3p	2019	A Randomized, Controlled Trial of Ebola Virus Disease Therapeutics
Lassa virus		28869611			2017	Human-monoclonal-antibody therapy protects nonhuman primates against advanced Lassa fever
		37590417			2023	A human monoclonal antibody combination rescues nonhuman primates from advanced disease caused by the major lineages of Lassa virus
		27531367			2016	Treatment of Lassa virus infection in outbred guinea pigs with first-in-class human monoclonal antibodies
Marburg virus		33767178			2021	Combination therapy protects macaques against advanced Marburg virus disease
		29889266			2018	Monoclonal Antibody Cocktail Protects Hamsters From Lethal Marburg Virus Infection
		28287337			2017	Generation and characterization of protective antibodies to Marburg virus
		36050451			2022	Adeno-associated virus mediated expression of monoclonal antibody MR191 protects mice against Marburg virus and provides long-term expression in sheep
		29500195			2018	Design and evaluation of bi- and trispecific antibodies targeting multiple filovirus glycoproteins
		32320678			2020	Non-neutralizing Antibodies from a Marburg Infection Survivor Mediate Protection by Fc-Effector Functions and by Enhancing Efficacy of Other Antibodies
		30631063			2019	Post-exposure immunotherapy for two ebolaviruses and Marburg virus in nonhuman primates
		37638865			2023	AAV-vectored expression of Marburg virus-neutralizing antibody MR191 provides complete protection from challenge in a guinea pig model
		28381540			2017	Therapeutic treatment of Marburg and Ravn virus infection in nonhuman primates with a human monoclonal antibody
Crimean Congo Hemorrhagic Fever		34077751			2021	Protective neutralizing antibodies from human survivors of Crimean-Congo hemorrhagic fever
		36435827			2022	Structural characterization of protective non-neutralizing antibodies targeting Crimean-Congo hemorrhagic fever virus
		31309159			2019	GP38-targeting monoclonal antibodies protect adult mice against lethal Crimean-Congo hemorrhagic fever virus infection
Hanta virus		34545791			2021	Therapeutic Efficacy of Human Monoclonal Antibodies against Andes Virus Infection in Syrian Hamsters
		32209676			2020	Neutralizing Monoclonal Antibodies against the Gn and the Gc of the Andes Virus Glycoprotein Spike Complex Protect from Virus Challenge in a Preclinical Hamster Model
		35294259			2020	Human antibody recognizing a quaternary epitope in the Puumala virus glycoprotein provides broad protection against orthohantaviruses
		34545791			2021	Therapeutic Efficacy of Human Monoclonal Antibodies against Andes Virus Infection in Syrian Hamsters
		33951434			2021	Broad and potently neutralizing monoclonal antibodies isolated from human survivors of New World hantavirus infection
		30463919			2018	Two recombinant human monoclonal antibodies that protect against lethal Andes hantavirus infection in vivo
Hepatitis A
Hepatitis B		33356842			2021	Preparation and functional evaluation of monoclonal antibodies targeting Hepatitis B Virus Polymerase
		26936879			2016	Clearing persistent extracellular antigen of hepatitis B virus: an immunomodulatory strategy to reverse tolerance for an effective therapeutic vaccination
		26713590			2016	A human monoclonal antibody against small envelope protein of hepatitis B virus with potent neutralization effect
		34985994			2022	Establishment of a Monoclonal Antibody against Human NTCP That Blocks Hepatitis B Virus Infection
		26423112			2016	Prolonged suppression of HBV in mice by a novel antibody that targets a unique epitope on hepatitis B surface antigen
		28949917			2017	A potent human neutralizing antibody Fc-dependently reduces established HBV infections
		36146817			2022	Anti-HBc IgG Responses Occurring at the Early Phase of Infection Correlate Negatively with HBV Replication in a Mouse Model
		36748051			2023	A human monoclonal antibody against HBsAg for the prevention and treatment of chronic HBV and HDV infection
		37459920			2023	Potent broadly neutralizing antibody VIR-3434 controls hepatitis B and D virus infection and reduces HBsAg in humanized mice
		34957587			2022	Mapping the conformational epitope of a therapeutic monoclonal antibody against HBsAg by in vivo selection of HBV escape variants
	Phase-1	31589980	NCT02569372	Lenvervimab	2020	Efficacy of Lenvervimab, a Recombinant Human Immunoglobulin, in Treatment of Chronic Hepatitis B Virus Infection
	Phase-2		NCT04465890	Envafolimab	2020	The objective of this study is to evaluate the safety and efficacy of ASC22 in the treatment of chronic hepatitis B after single and multiple drug administration.
	Phase-1		NCT05275465	HH-006	2022	This is a double-blind, placebo-controlled, Phase Ia study aimed to evaluate the safety and tolerability of HH-006 after single ascending doses given as subcutaneous injections.
	Phase-2	terminated	NCT01217632	FG-3019	2010	The overall goal of this trial is to evaluate the efficacy of FG-3019 for reversing liver fibrosis in subjects with chronic hepatitis B infection who are beginning antiviral therapy with entecavir. This Phase 2 randomized, double-blind, placebo controlled study will enroll subjects with chronic active hepatitis B infection and liver fibrosis (Ishak score ≥2) who are eligible for antiviral therapy.
	Phase-2		NCT05242445	Cetrelimab	2022	A Randomized, Double-blind, Placebo-controlled Study to Evaluate the Pharmacokinetics, Pharmacodynamics, and Safety of Single Doses of Cetrelimab (JNJ 63723283), an Anti-PD-1 Monoclonal Antibody, in Virologically Suppressed Participants With Chronic Hepatitis B Virus Infection
	Phase-2		NCT04133259	HLX-10	2019	A multiple-center, open-label, Phase II clinical trial to evaluate the safety and the efficacy of HLX10 in chronic hepatitis B patients.
	Phase 2		NCT05861674	HH-003	2023	A Multicenter, Randomized, Controlled, Open-label Phase IIb Study to Assess Efficacy and Safety of HH-003 Injection in Subjects With Chronic Hepatitis Delta Virus Infection
	Phase 1		NCT05542979	HH-003	2022	A Randomized, Double-blind, Placebo-controlled Phase Ib Clinical Study to Evaluate the Safety, Tolerability and Pharmacokinetics of Multiple-dose HH-003 Injection in Treatment Naïve Participants With HBeAg-positive Chronic HBV Infection
	Phase 2		NCT05839639	HH-003	2023	A Multicenter, Randomized, Controlled Phase IIa Study to Evaluate the Antiviral Activity and Safety of HH-003 Injection in Subjects With HBeAg-Negative Chronic Hepatitis B Treated With Nucleos(t)Ide Reverse Transcriptase Inhibitors
	Phase 2		NCT05734807	HH-003	2023	A Multicenter, Randomized, Controlled Phase IIa Study to Evaluate the Antiviral Activity and Safety of HH-003 in Nucleos(t)Ide Analogues-treated Chronic Hepatitis B Subjects With Low-Level Viremia
	Phase 2		NCT05674448	HH-003	2022	An Open-label Phase IIa Study to Evaluate the Antiviral Effect and Safety of HH-003 Injection in Subjects With Chronic Hepatitis B and D Co-infection
	Phase 1		NCT05856890	HepB mAb19	2023	A Phase 1, Placebo-controlled, Dose-escalation Study of the Safety, Pharmacokinetics, and Antiviral Activity of a Potent Neutralizing Monoclonal Antibody in Individuals With Chronic Hepatitis B Infection
	phase-2		NCT01707472	Simtuzumab	2012	Study of Simtuzumab in HIV and/​or Hepatitis C- Infected Adults With Liver Fibrosis
	Phase 1		NCT05867056	IMC-I109V	2023	Study of IMC-I109V in Non-cirrhotic HBeAg-negative Chronic HBV Infection
			NCT00228592	HepeX-B	2005	HepeX-B in Post Hepatic Allografts for Treatment of End Stage Liver Disease Due to Hepatitis B Infection
	review	34990029			2022	Getting to HBV cure: The promising paths forward
	review	28865357			2017	Check point inhibitors as therapies for infectious diseases
	review	36774930			2023	Hepatitis B
Hepatitis C		29074219			2017	A novel neutralizing human monoclonal antibody broadly abrogates hepatitis C virus infection in vitro and in vivo
		26389583			2016	Prevention of hepatitis C virus infection using a broad cross-neutralizing monoclonal antibody (AR4A) and epigallocatechin gallate
		29036810			2017	Neutralizing activity and safety of human monoclonal antibodies against hepatitis C virus
		29437969			2018	Monoclonal Antibodies against Occludin Completely Prevented Hepatitis C Virus Infection in a Mouse Model
		25417967			2015	Prevention of hepatitis C virus infection and spread in human liver chimeric mice by an anti-CD81 monoclonal antibody
		30599173			2019	In vivo combination of human anti-envelope glycoprotein E2 and -Claudin-1 monoclonal antibodies for prevention of hepatitis C virus infection
		26710081			2016	Monoclonal anti-envelope antibody AP33 protects humanized mice against a patient-derived hepatitis C virus challenge
		25798937			2015	Clearance of persistent hepatitis C virus infection in humanized mice using a claudin-1-targeting monoclonal antibody
		27641232			2016	Affinity maturation of a broadly neutralizing human monoclonal antibody that prevents acute hepatitis C virus infection in mice
		36137152			2022	Patient-derived monoclonal antibody neutralizes HCV infection in vitro and vivo without generating escape mutants
		25673725			2015	Monoclonal antibodies against extracellular domains of claudin-1 block hepatitis C virus infection in a mouse model
		24797654			2014	Successful anti-scavenger receptor class B type I (SR-BI) monoclonal antibody therapy in humanized mice after challenge with HCV variants with in vitro resistance to SR-BI-targeting agents
		23924796			2013	Target-mediated drug disposition and prolonged liver accumulation of a novel humanized anti-CD81 monoclonal antibody in cynomolgus monkeys
		23980172			2013	Immunotherapy of chronic hepatitis C virus infection with antibodies against programmed cell death-1 (PD-1)
	Phase-1; MD11X06-02	23717490	NCT00703469	MDX1106-02	2013	A Randomized, Double-Blind, Placebo-Controlled Assessment of BMS-936558, a Fully Human Monoclonal Antibody to Programmed Death-1 (PD-1), in Patients with Chronic Hepatitis C Virus Infection
	Phase-2	23356386	NCT01121185	MBL-HCV1	2013	Human monoclonal antibody MBL-HCV1 delays HCV viral rebound following liver transplantation: a randomized controlled study
	phase-2	25412903	NCT01459419	Anti-CD3	2015	Oral anti-CD3 immunotherapy for HCV-nonresponders is safe, promotes regulatory T cells and decreases viral load and liver enzyme levels: results of a phase-2a placebo-controlled trial
	Phase-4	23466307	NCT01008358	CTLA-4	2013	A clinical trial of CTLA-4 blockade with tremelimumab in patients with hepatocellular carcinoma and chronic hepatitis C
	Phase-1		NCT00128271	Bavituximab	2005	A Phase Ib Open-Label, Escalating Repeat-Dose Trial of Bavituximab (Chimeric Anti-Phosphatidylserine Monoclonal Antibody) in Patients Co-Infected With Chronic Hepatitis C Virus and Human Immunodeficiency Virus
	Phase-1		NCT00343525	Bavituximab	2006	A Phase Ib Open-Label, Escalating Repeat-Dose Trial of Bavituximab (Chimeric Anti-Phosphatidylserine Monoclonal Antibody) in Patients With Chronic Hepatitis C
	Phase-1		NCT00300807	XTL6865, a mixture (1:1) of two human monoclonal antibodies (HCV-AbXTL68 and HCV-AbXTL65)	2006	A Phase I, Randomized, Double Blind, Placebo-Controlled, Multi-Center Study of the Safety and Virologic Effects of Ascending Single (and Multiple) Doses of XTL6865 in Patients With Chronic Hepatitis C Virus Infection
	Phase-2		NCT00962936	CT-011	2009	Phase I/II Study to Evaluate the Safety and Tolerability of the Monoclonal Antibody CT-011 in Patients With Chronic Hepatitis C Genotype I Infection
	phase-2		NCT00295607	Anti-IL2R Antibody	2006	Comparing Efficacy and Safety of Tacrolimus With Steroids or Monoclonal Anti-IL2R Antibody in Hepatitis C Virus (HCV) Positive Liver Transplant Patients (CHASE)
Hepatitis E		34129082			2021	A broadly cross-reactive monoclonal antibody against hepatitis E virus capsid antigen
Mpox		29927927			2018	Intranasal monkeypox marmoset model: Prophylactic antibody treatment provides benefit against severe monkeypox virus disease
		26325270			2015	Structural and Functional Characterization of Anti-A33 Antibodies Reveal a Potent Cross-Species Orthopoxviruses Neutralizer
		37737634			2023	Generation of recombinant mAbs to vaccinia virus displaying high affinity and potent neutralization
		35891248			2022	Protective Human Anti-Poxvirus Monoclonal Antibodies Are Generated from Rare Memory B Cells Isolated by Multicolor Antigen Tetramers
Malaria
		29554083			2018	A human monoclonal antibody prevents malaria infection by targeting a new site of vulnerability on the parasite
		32946741			2020	A Potent Anti-Malarial Human Monoclonal Antibody Targets Circumsporozoite Protein Minor Repeats and Neutralizes Sporozoites in the Liver
		32150583			2020	Structure and mechanism of monoclonal antibody binding to the junctional epitope of Plasmodium falciparum circumsporozoite protein
		33674699			2021	In vitro and in vivo inhibition of malaria parasite infection by monoclonal antibodies against Plasmodium falciparum circumsporozoite protein (CSP)
		31548526			2017	Monoclonal Antibodies against Plasmodium falciparum Circumsporozoite Protein
		30349082			2018	Cytotoxic anti-circumsporozoite antibodies target malaria sporozoites in the host skin
		34871332			2021	Protective effects of combining monoclonal antibodies and vaccines against the Plasmodium falciparum circumsporozoite protein
		34748617			2021	The P. falciparum CSP repeat region contains three distinct epitopes required for protection by antibodies in vivo
		34724388			2022	A Mosquito AgTRIO Monoclonal Antibody Reduces Early Plasmodium Infection of Mice
		33836556			2021	CD47 blockade reduces the pathologic features of experimental cerebral malaria and promotes survival of hosts with Plasmodium infection
		25762791			2015	Proteolytic Cleavage of the Plasmodium falciparum Circumsporozoite Protein Is a Target of Protective Antibodies
		35995959			2022	Engineered DNA-encoded monoclonal antibodies targeting Plasmodium falciparum circumsporozoite protein confer single dose protection in a murine malaria challenge model
		36441829			2022	High-density binding to Plasmodium falciparum circumsporozoite protein repeats by inhibitory antibody elicited in mouse with human immunoglobulin repertoire
		25656410			2015	Anti-CD81 but not anti-SR-BI blocks Plasmodium falciparum liver infection in a humanized mouse model
	phase-1	34379916	NCT04206332	CIS43LS	2021	A Monoclonal Antibody for Malaria Prevention
	phase-1	36708738	NCT04206332	CIS43LS	2023	Low-dose intravenous and subcutaneous CIS43LS monoclonal antibody for protection against malaria (VRC 612 Part C): a phase 1, adaptive trial
	phase-1	35921449	NCT05019729	L9LS	2022	Low-Dose Subcutaneous or Intravenous Monoclonal Antibody to Prevent Malaria
	phase-2	36317783	NCT04329104	CIS43LS	2022	Safety and Efficacy of a Monoclonal Antibody against Malaria in Mali
	Phase-2		NCT05304611	L9LS	2023	Safety and Efficacy of L9LS, a Human Monoclonal Antibody Against Plasmodium Falciparum, in a Dose-Escalation Trial in Adults and Children and a Randomized, Double-Blind Trial of Children in Mali
	Phase-2		NCT05400655	L9LS	2022	Safety and Efficacy of L9LS, a Human Monoclonal Antibody Against Plasmodium Falciparum, in an Age De-Escalation, Dose-Escalation Trial and a Randomized, Placebo-Controlled, Double-Blind Trial of Children in Western Kenya
	Phase-1	35963275	NCT04238689	TB31F	2022	Safety, tolerability, and Plasmodium falciparum transmission-reducing activity of monoclonal antibody TB31F: a single-centre, open-label, first-in-human, dose-escalation, phase 1 trial in healthy malaria-naive adults
			NCT05816330	L9LS	2023	Safety and Efficacy of L9LS, a Human Monoclonal Antibody Against Plasmodium Falciparum, in a Randomized, Double-Blind, Placebo-Controlled Trial of Adults in Mali
	phase-1			MAM01	2023	Safety, Tolerability, Pharmacokinetics and Protective Efficacy of MAM01 in Healthy Adults
	phase-2			Meplazumab	2023	Open-Label Study to Assess Meplazumab in Adult Patients Diagnosed With Plasmodium Falciparum
Rabies		34469480			2021	A broad-spectrum and highly potent human monoclonal antibody cocktail for rabies prophylaxis
		32098049			2020	In Vivo Efficacy of SYN023, an Anti-Rabies Monoclonal Antibody Cocktail, in Post-Exposure Prophylaxis Animal Models
		29045436			2017	Development and characterization of novel chimeric monoclonal antibodies for broad spectrum neutralization of rabies virus
		29261658			2017	SYN023, a novel humanized monoclonal antibody cocktail, for post-exposure prophylaxis of rabies
		35091118			2022	Efficacy of ormutivimab, a novel recombinant human anti-rabies monoclonal antibody, in post-exposure prophylaxis animal models
		32945125			2020	A combination of two human monoclonal antibodies cures symptomatic rabies
		26992832			2016	Development of broad-spectrum human monoclonal antibodies for rabies post-exposure prophylaxis
		30270905			2017	In Vivo Efficacy of a Cocktail of Human Monoclonal Antibodies (CL184) Against Diverse North American Bat Rabies Virus Variants
		37767784			2023	mAb therapy controls CNS-resident lyssavirus infection via a CD4 T cell-dependent mechanism
		37587669			2023	Development of a novel bispecific antibody GR1801 for rabies
	phase-1	23010601		SII Rmab (Rabishield)	2012	Safety and pharmacokinetics of a human monoclonal antibody to rabies virus: a randomized, dose-escalation phase 1 study in adults
	Phase -1	33493368		SYN023	2021	Safety, Pharmacokinetics, and Neutralizing Activity of SYN023, a Mixture of Two Novel Antirabies Monoclonal Antibodies Intended for Use in Postrabies Exposure Prophylaxis
	Phase -1	33091433	NCT04495569	SYN023	2020	Safety, pharmacokinetics and pharmacodynamics of SYN023 alone or in combination with a rabies vaccine: An open, parallel, single dose, phase 1 bridging study in healthy Chinese subjects
	PhaseIIb	36123259		Ormutivimab	2022	Neutralizing antibody activity, safety and immunogenicity of human anti-rabies virus monoclonal antibody (Ormutivimab) in Chinese healthy adults: A phase Ⅱb randomized, double-blind, parallel-controlled study
	Phase-2	36016106		Ormutivimab	2022	Population Pharmacodynamic Analyses of Human Anti-Rabies Virus Monoclonal Antibody (Ormutivimab) in Healthy Adult Subjects
	phase-2	34483020	NCT02956746	SYN023	2021	Rabies virus neutralizing activity, pharmacokinetics, and safety of the monoclonal antibody mixture SYN023 in combination with rabies vaccination: Results of a phase 2, randomized, blinded, controlled trial
	phase 3 Zmapp (prevail II)	32556113		Docaravimab/miromavimab	2021	A Phase 3, Randomized, Open-label, Noninferiority Trial Evaluating Anti-Rabies Monoclonal Antibody Cocktail (TwinrabTM) Against Human Rabies Immunoglobulin (HRIG)
	phase-2/3	29020321		SII RMab	2018	Comparison of a Novel Human Rabies Monoclonal Antibody to Human Rabies Immunoglobulin for Postexposure Prophylaxis: A Phase 2/3, Randomized, Single-Blind, Noninferiority, Controlled Study
	phase 3	37211270		Ormutivimab	2023	Comparing recombinant human rabies monoclonal antibody (ormutivimab) with human rabies immunoglobulin (HRIG) for postexposure prophylaxis: A phase III, randomized, double-blind, non-inferiority trial
	Phase-2		NCT03961555	SYN023	2019	A Phase 2b Randomized Blinded Study to Evaluate SYN023 Compared to Human Rabies Immune Globulin in Post Exposure Prophylaxis of Rabies in Adults With Different Rabies Exposure Risks
	Phase-3		NCT04644484	SYN023	2020	A Phase III Randomized Blinded Study to Evaluate SYN023 Compared to Human Rabies Immune Globulin in Post Exposure Prophylaxis of Rabies in Adults With Category III Rabies Exposure Risks
	Phase-2		NCT00656097	CL184	2008	A Randomized, Single-blind, Controlled, Monocentric Phase II Trial to Compare the Safety and Neutralizing Activity of Simulated Rabies Post-exposure Prophylaxis With CL184 in Combination With Rabies Vaccine vs. HRIG or Placebo in Combination With Rabies Vaccine in Healthy Adult Subjects
	Phase-2		NCT00708084	CL184	2012	A Single-blind, Randomized, Monocentric Phase II Trial to Explore the Safety and Rabies-neutralizing Activity of Combined Administration of CL184 and Rabies Vaccine Versus Human Rabies Immune Globulin Plus Rabies Vaccine in Simulated Rabies Post-exposure Prophylaxis in Children and Adolescents
	Phase-2		NCT01228383	CL184	2010	A Randomized, Single-blind, Active-controlled, Mono-center Phase II Study to Compare the Safety and Neutralizing Activity of Simulated Rabies Post-exposure Prophylaxis With CL184 in Combination With Purified Vero Cell Rabies Vaccine vs. Human Rabies Immune Globulin or Placebo in Combination With Purified Vero Cell Rabies Vaccine vs. CL184 or Placebo in Combination With Human Diploid Cell Rabies V…
	Phase 3		NCT05846568	GR1801	2023	A Phase III Clinical Trail to Evaluate the Efficacy,Safety,Pharmacokinetics and Immunogenicity Characteristics of GR1801 Injection for the Post-exposure Prophylaxis (PEP) of WHO Category 3 Rabies Exposure Patients.
	Phase 1		NCT05832073	rabies mAb CBB 1	2023	Multicenter, Randomized, Double-blind, Placebo / Positive Control Evaluation of the First Safety, Pharmacokinetic and Pharmacodynamic Phase I Clinical Trial of Rabies Monomab CBB 1 in Healthy People
Trypanosomiasis		35812458			2022	Role of the PD-1/PD-L1 Pathway in Experimental Trypanosoma cruzi Infection and Potential Therapeutic Options
		34869064			2021	The Blockade of Interleukin-2 During the Acute Phase of Trypanosoma cruzi Infection Reveals Its Dominant Regulatory Role
		31120889			2019	A single dose of antibody-drug conjugate cures a stage 1 model of African trypanosomiasis
		25140115			2014	Tumor necrosis factor is a therapeutic target for immunological unbalance and cardiac abnormalities in chronic experimental Chagas' heart disease
		36530434			2022	In Chagas disease, transforming growth factor beta neutralization reduces Trypanosoma cruzi infection and improves cardiac performance
Schistosomiasis		32338371			2020	Bevacizumab as a potential anti-angiogenic therapy in schistosomiasis: A double-edged, but adjustable weapon
Mycobacterium tuberculosis		33193394			2020	Mucosal Therapy of Multi-Drug Resistant Tuberculosis With IgA and Interferon-γ
		33504803			2021	Human antibodies targeting a Mycobacterium transporter protein mediate protection against tuberculosis
		25624495			2015	Anti-vascular endothelial growth factor treatment normalizes tuberculosis granuloma vasculature and improves small molecule delivery
	phase-2		NCT01638520	Pascolizumab	2012	Safety and Efficacy of Blocking IL-4 With Pascolizumab in Patients Receiving Standard Therapy for Pulmonary Tuberculosis
Other
Leptospirosis		31931114			2020	Monoclonal antibodies against LipL32 confer prophylactic protection against lethal leptospirosis challenge in animal model
Typhoid fever		32661121			2020	Generation and Characterization of Typhoid Toxin-Neutralizing Human Monoclonal Antibodies
Melioidosis		27219859			2016	Therapeutic Administration of a Monoclonal Anti-Il-1β Antibody Protects Against Experimental Melioidosis
Rickettsiose						no studies
Strongyloides						no studies
Leishmaniasis		25474593			2014	Blocking junctional adhesion molecule C enhances dendritic cell migration and boosts the immune responses against Leishmania major
		34814056			2022	Comparative evaluation of meglumine antimoniate encapsulated in a mixture of conventional and PEGylated liposomes and immunotherapy using an anti-canine IL-10 receptor-blocking monoclonal antibody on canine visceral leishmaniasis
		32815498			2020	Targeting IL-27 and/or IL-10 in Experimental Murine Visceral Leishmaniasis
		31889072			2019	Immunotherapy using anti-PD-1 and anti-PD-L1 in Leishmania amazonensis-infected BALB/c mice reduce parasite load
		26495321			2015	Potential Use of Interleukin-10 Blockade as a Therapeutic Strategy in Human Cutaneous Leishmaniasis
		24801735			2014	Anti-Toll-like receptor 2 and 4 antibodies suppress inflammatory response in mice
	Phase 1 and 2		NCT01437020	SCH708980	2011	SCH708980 With and Without AmBisome for Visceral Leishmaniasis
Influenza	review	36645300			2023	Antiviral Approaches against Influenza Virus
COVID-19	review	35803289			2022	Monoclonal antibody therapies against SARS-CoV-2
